# Supplementary material for: A Linear Discriminant Analysis Model Based on the Changes of 7 Proteins in Plasma Predicts Response to Anlotinib Therapy in Advanced Non-Small Cell Lung Cancer Patients
Source: Front Oncol. 2022 Jan 7;11:756902. doi: 10.3389/fonc.2021.756902 (PMC8777128; doi:10.3389/fonc.2021.756902)
Supplement: Supplementary file 2 [file Table_1.xlsx]

## Sheet: Sheet1
ID	Group	IL8	TNFRSF9	TIE2	MCP-3	CD40-L	IL-1alpha	CD244	EGF	ANGPT1	IL7	PGF	IL6	ADGRG1	MCP-1	CRTAM	CXCL11	MCP-4	TRAIL	FGF2	CXCL9	CD8A	CAIX	MUC-16	ADA	CD4	NOS3	IL2	Gal-9	VEGFR-2	CD40	IL18	GZMH	KIR3DL1	LAPTGF-beta-1	CXCL1	TNFSF14	IL33	TWEAK	PDGFsubunitB	PDCD1	FASLG	CD28	CCL19	MCP-2	CCL4	IL15	Gal-1	PD-L1
1	DR	6.70469	7.07564	7.60661	3.05317	2.97348	-1.99193	5.78952	5.54002	6.21893	2.00816	7.61314	3.40546	1.6162	11.4011	6.88261	7.7659	8.72206	7.45345	0.40929	7.92492	9.11262	2.85404	1.35739	4.41073	3.6028	1.98322	0.62654	8.93657	7.62712	9.66231	8.63953	7.02369	1.13957	7.73191	6.10289	4.10994	0.4483	8.31942	7.713	5.41303	5.7278	1.27533	9.80766	7.39178	6.24758	4.83667	6.83243	5.1084
4	DR	6.40836	6.92595	7.90077	1.70756	2.47561	-2.20668	6.29866	5.42525	6.96714	2.7951	7.71761	5.02735	1.5672	10.2558	7.24904	8.12482	7.45861	7.26335	1.27173	9.12031	9.00903	5.09562	0.9013	4.69675	4.23325	2.57326	0.4704	8.97233	7.92938	9.71745	9.85635	5.98176	1.19353	7.69378	7.93807	5.1298	0.57002	7.54706	8.0847	6.12575	6.13668	0.77778	10.0695	7.37929	6.43818	4.2595	6.80096	5.74682
6	DR	4.95433	5.4866	7.62621	1.66765	2.74917	-1.93743	5.85125	5.15559	6.93164	2.89137	6.62148	2.37287	2.05972	10.8296	5.26766	7.16035	8.88111	7.18977	-0.04455	6.56505	9.12504	4.55522	1.00491	4.62816	3.40797	2.12363	0.62144	7.91272	7.81463	8.65383	8.52739	4.42295	0.92694	7.41454	5.78572	4.04924	0.53557	7.88199	8.14193	4.50978	5.84007	0.55712	9.32032	7.56664	5.66975	4.12618	6.63324	4.37839
8	DR	3.88212	4.91114	7.01895	0.6823	2.41531	-2.02617	5.21005	5.0509	5.63096	2.48511	6.3617	0.90562	1.11356	9.36022	4.41591	6.25166	7.43953	7.37644	0.09462	5.69096	8.8163	4.2636	0.52635	4.23171	3.08054	1.91378	0.04221	7.27243	7.55268	8.44819	7.12464	4.72862	0.56896	6.80562	5.84683	3.06237	0.39373	7.85559	7.19405	3.82972	5.55466	0.2247	8.07865	5.72178	4.55366	4.07526	6.48786	7.47079
9	DR	5.22408	5.28537	7.37189	1.82953	3.67767	-1.77119	5.68092	6.80672	9.24391	4.24606	7.59522	1.93666	1.28346	11.0066	4.99072	8.24146	9.79093	7.8017	1.33872	7.4217	8.28203	4.51641	0.98381	4.28001	3.35179	1.94675	0.10414	7.73878	7.29476	8.98491	7.82742	5.2696	1.3416	8.3303	7.40121	3.68838	0.46838	8.54856	10.5017	3.96148	6.14	0.50297	8.49949	7.44284	6.9576	4.07804	6.83214	4.61425
11	DR	5.74204	7.02339	7.56144	2.96323	3.00308	-1.7869	6.03864	5.34859	6.02953	4.57756	7.62986	2.98111	1.58834	11.3821	5.9951	7.37478	7.92789	8.00233	0.64887	8.53159	8.21534	5.28715	1.34304	5.1411	4.50462	2.82152	0.37993	8.58065	7.90783	9.9683	6.95464	4.938	1.92209	7.84665	5.96723	3.97911	0.62257	8.54597	7.95438	5.13648	6.90921	1.55349	10.3366	7.69643	6.12906	4.12947	7.17262	4.9746
13	DR	6.59061	6.18328	7.58248	4.58098	2.42161	-1.72631	5.85008	4.10117	5.23905	1.47958	7.08403	3.22815	0.97418	11.1824	5.38631	7.55099	7.85091	7.62108	-0.31334	7.9078	9.27917	4.8255	4.53619	4.70556	3.81708	2.76231	-0.01135	8.74643	7.71018	9.3435	7.67585	5.13633	1.20697	7.08763	6.49143	3.85426	0.57786	8.25973	6.64591	4.7232	6.02325	0.93755	9.27151	7.39127	6.09196	4.35215	6.89105	4.75011
15	DR	6.74514	6.03429	7.79312	1.7791	5.85607	-1.82907	5.71825	7.88251	8.45368	3.32385	7.37276	4.11927	1.43969	11.5291	4.77201	8.70929	8.43883	7.33019	1.61061	7.48038	8.52797	5.00087	1.59055	5.829	3.81402	2.68143	0.44434	8.81254	8.29859	8.92138	11.9764	6.68852	2.22825	7.93302	7.31524	5.58387	0.63383	8.8512	10.1193	4.77965	6.12308	1.23892	8.44754	7.6459	6.32452	4.33002	7.2402	4.82413
17	DR	6.71192	5.68532	7.19093	2.69534	7.71664	-2.33811	6.62027	10.5695	9.47495	4.01357	7.84153	3.19849	1.08203	12.4761	5.95352	9.83518	10.5975	7.63099	2.60558	7.18659	9.54872	4.53834	6.02574	5.60002	3.56388	2.02263	0.0475	8.11981	7.61338	9.7614	8.29969	6.90359	1.03751	8.7201	9.59882	5.56686	0.49758	8.76422	10.5332	4.14786	6.28187	0.74284	10.0244	8.85315	7.22561	4.09661	6.18616	5.50769
19	DR	6.03938	6.51793	7.51122	3.42544	6.90819	-1.85506	5.79065	7.87499	9.66439	3.46264	7.92382	2.52418	1.93148	11.6832	5.98369	8.69005	11.5685	8.19198	1.26035	7.64726	8.24084	6.27934	2.7558	4.95806	3.94415	2.52768	0.66156	8.45233	7.69271	9.83896	9.16718	6.21587	0.32645	8.42224	7.16586	4.09242	0.75125	8.5981	10.4428	4.99676	6.64842	0.65152	9.33634	8.25078	6.93201	4.86066	7.07254	5.19077
20	DR	7.3046	5.81631	7.78526	2.64634	3.62348	-2.25885	5.50415	5.26674	5.96971	1.87499	7.50072	3.78411	1.44765	10.9457	5.39963	6.76885	8.00171	7.14126	0.62705	6.03079	8.07915	6.94797	3.51816	5.02545	3.72777	1.50923	0.1268	7.93897	7.6659	9.09437	8.14187	4.47364	2.13643	7.725	6.35933	3.99263	0.67279	8.51287	7.36889	4.75031	5.68861	0.6566	8.40836	6.92286	5.50716	4.73661	6.89348	4.84478
22	DR	5.41585	5.6098	6.79842	1.17741	3.84006	-2.47496	5.27711	7.04728	5.86668	1.69996	7.6484	2.12793	1.30197	11.1667	5.28302	7.96289	9.23244	7.18833	3.54131	6.689	8.72069	4.16521	0.31243	4.76374	4.00985	2.61459	-0.40672	8.21387	7.56347	9.21234	7.69821	5.0985	0.67515	6.93543	7.55727	3.95854	0.6706	8.12536	6.83262	3.93536	4.95587	0.3213	8.12218	6.91225	5.99987	4.13467	6.25941	4.7461
24	DR	6.25661	5.99109	7.19461	2.28201	3.92395	-3.19748	5.3676	6.3656	7.99576	3.84098	6.79975	3.79698	2.20861	10.4136	5.85083	9.14651	8.70349	7.2967	1.25805	8.13369	8.76235	4.56922	4.17215	3.82679	3.50294	2.20252	0.32427	8.34258	7.38773	9.00464	7.79535	5.09424	1.90124	8.00751	8.71244	3.97414	0.53195	7.74333	9.53497	4.93057	5.94015	0.48193	9.66001	7.44565	6.1458	4.08616	6.43419	5.22054
57	DR	6.28153	5.82895	7.30345	1.6109	7.69498	-2.34784	5.679	9.67398	9.21954	3.98504	6.52245	2.59337	1.08314	11.7318	4.76809	10.1552	9.87463	7.47264	2.05694	8.347	8.17177	4.07632	0.78145	4.53177	3.62468	1.80645	0.41298	8.17676	7.83446	8.98686	8.62579	4.54256	0.55496	8.02225	9.13855	5.33468	0.56489	8.40736	10.6377	7.87946	6.41966	0.46914	9.93609	8.48263	6.91062	4.0299	5.93454	4.50124
59	DR	5.95284	7.08624	7.14762	2.62912	7.16321	-1.43073	5.83465	9.07635	9.18972	2.63421	7.18171	3.46576	1.94463	10.9755	5.72032	9.28567	9.19776	6.88085	0.85204	8.67113	8.951	3.46475	3.95722	4.59114	3.58293	1.77962	0.22469	8.19657	7.24642	9.72977	8.14421	3.78303	2.23293	8.01445	8.20341	5.34696	0.37188	8.14801	10.4462	5.20824	6.28037	0.56843	10.1728	8.23589	6.73441	3.84137	6.25116	4.98132
61	DR	5.85598	5.52731	7.01266	2.09994	6.96033	-2.22908	5.35614	8.6392	8.90836	3.58409	6.80098	2.84657	1.58579	11.5833	4.36782	8.94603	9.91527	7.57691	1.66216	6.49866	8.3047	3.48839	2.27508	4.21575	3.509	2.05758	-0.57761	8.1277	7.53226	8.9248	8.275	5.11404	1.00786	7.35941	7.92362	4.11297	0.54113	8.22712	10.0536	4.39208	5.05192	0.33738	8.81144	6.4606	6.27995	3.93253	5.86403	4.58382
64	DR	4.88143	5.45981	7.32802	1.20242	6.1045	-2.91461	5.23998	8.2848	9.04551	3.40013	6.59887	1.43998	0.52085	10.6647	4.25762	8.24679	8.26999	7.68792	0.76231	6.17614	8.92319	3.77917	1.45076	4.0343	3.21561	1.78056	0.5735	7.36014	7.71079	8.66474	8.13746	4.23094	0.01686	7.53957	7.06293	3.64548	0.37533	8.4087	10.254	4.67032	6.6061	0.44242	9.11483	6.78175	6.41198	3.87474	5.78509	4.63007
65	DR	6.42898	5.74268	6.75869	3.08459	7.38625	-2.29515	5.3995	9.86136	9.14075	3.24675	6.2793	2.87349	0.94967	11.6846	5.36255	11.1795	9.09299	6.7329	0.31288	8.91642	7.83846	2.69203	3.39156	4.43809	2.90979	1.98352	0.12246	7.90827	7.10698	8.72626	6.93041	5.34694	1.73682	7.52343	8.17437	5.8903	0.27097	7.92964	10.2252	7.84954	5.61758	0.21745	9.85283	7.48922	6.67006	3.70124	5.57414	4.45317
67	DR	5.91332	5.66147	6.62997	2.05266	6.81305	-2.30073	5.03843	8.68359	8.59601	1.71781	6.66639	2.33987	0.94188	11.3172	4.68044	8.8104	8.42002	6.62525	0.00787	7.64042	7.52824	3.84404	4.69439	4.17035	3.49104	1.88239	-0.2928	7.80417	7.10242	8.74631	7.37035	4.7141	1.88492	7.65607	7.50094	4.98853	0.59894	7.81496	9.87308	3.958	5.12715	0.10276	8.89151	6.48235	6.06634	3.55604	5.27796	4.25446
70	DR	4.99887	4.43926	7.34209	1.19154	2.68433	-2.05773	5.44833	5.90271	6.03335	1.83801	6.00385	2.0607	0.98291	9.10723	4.70693	6.58208	7.25682	7.67828	1.32316	6.43457	8.22419	3.07505	5.42724	4.56456	3.0614	2.56821	0.97697	7.67533	8.00091	8.76347	9.25214	5.78261	1.06835	7.03202	4.0988	3.63889	0.50649	7.54762	8.10231	3.66425	5.31118	0.28346	7.35389	5.98035	6.15527	4.00613	6.5322	4.42198
72	DR	5.70571	4.76659	6.92865	1.70398	7.49364	-2.08762	5.29985	9.67034	9.52101	3.25082	6.34604	1.61029	1.60447	10.62	4.69288	7.93806	9.0827	6.70559	1.97735	6.38863	7.89056	3.55945	1.39879	4.08575	3.23741	1.53484	-0.31219	7.43266	7.23184	8.81346	8.13753	3.56012	0.23919	7.44644	8.16799	5.48983	0.32772	7.84876	10.4327	3.33606	4.39574	-0.10549	7.83132	7.37823	6.57667	3.50867	5.9204	4.40028
26	DR	4.87598	5.76138	7.47792	1.21114	3.41072	-2.26983	5.72641	5.58712	8.37909	2.87577	7.82788	1.89923	1.31384	10.6666	5.40604	6.99176	8.42281	7.77046	0.50021	7.12242	8.92043	3.85377	0.37872	4.64053	3.83465	1.98869	0.2527	7.88962	7.81463	9.25833	8.46655	6.22136	2.28218	7.95325	6.66632	4.18327	0.71624	8.58643	9.68719	4.4183	5.55751	0.69714	8.91331	7.17763	6.35253	4.38919	6.93194	4.89136
37	NDR	4.09984	5.5425	7.49121	1.21122	2.89377	-2.00517	5.68943	4.60029	5.98521	1.68938	7.12038	2.93657	1.07032	10.2318	5.48408	6.60925	7.95204	7.12459	0.1931	6.57261	9.2499	4.31809	1.85882	4.37386	3.42462	2.39326	0.15019	8.01888	7.74908	8.88884	7.84969	4.13196	0.67879	7.37069	5.90912	3.47361	0.47338	7.98089	7.57895	4.17745	5.17984	0.62802	7.38008	5.43888	5.24642	4.25618	6.54982	4.45743
28	NDR	6.16523	6.4966	7.75157	3.71444	7.82665	-2.56609	6.30536	9.48825	10.0122	3.75816	7.2002	2.66838	1.55755	11.2091	5.69705	8.90912	8.71723	7.77563	1.46453	7.63515	8.73037	5.60892	3.04973	6.21138	3.79974	2.44909	0.29479	7.85605	7.39755	9.52153	12.0733	5.39659	1.29771	8.35009	7.112	6.32174	0.58136	8.80459	10.6084	5.12123	6.35876	0.84796	10.3618	6.22876	7.28809	4.38031	7.20473	4.74621
30	NDR	6.03778	5.87436	7.52227	2.63422	5.53618	-3.43376	5.48993	7.75203	8.70185	2.85767	7.50007	2.62829	1.30123	11.279	5.52959	9.32499	8.8873	7.51055	1.1744	7.99777	8.75107	4.4942	1.2355	4.84655	3.82368	1.80288	0.64718	7.8661	7.56689	9.49114	8.4014	7.23789	2.38089	8.33878	7.53625	4.70095	0.6372	8.47322	10.2753	4.60175	6.34987	0.65033	9.18875	8.0072	7.22909	3.53419	6.88703	4.83469
31	NDR	4.58721	6.43221	7.8447	1.86133	3.64873	-1.87582	6.17996	6.28529	7.1962	4.95121	7.60623	3.42132	1.10102	12.8311	5.58524	7.54026	9.02547	7.87542	0.5031	7.02539	9.00467	4.48164	3.70053	5.15733	3.75775	2.08714	0.17646	7.82616	8.17849	9.11411	8.08541	4.76292	0.38575	7.95125	6.73513	4.52527	0.4055	8.33461	9.20036	4.56533	5.8674	0.83301	9.20258	6.9732	6.1364	4.03588	6.62828	5.15307
33	NDR	8.3488	6.54004	7.64831	3.31765	6.39794	-2.07517	5.9313	8.52938	9.09058	3.68025	7.72775	2.71352	1.75832	11.3289	5.16078	8.82972	9.10575	8.01448	1.13873	8.8507	8.94513	4.80433	4.69271	4.03987	4.00228	2.61745	0.43582	8.46643	7.89622	9.54271	8.47883	6.58701	1.71007	8.74001	9.07207	4.84624	0.33201	8.08172	10.438	4.67536	5.84353	0.39105	11.1611	8.77931	7.31743	3.7997	7.06124	5.55064
34	NDR	6.48117	5.94584	7.04765	2.75799	5.94453	-2.19489	5.49136	7.7829	7.73893	2.48618	7.73295	4.2359	1.13392	13.2413	5.02232	8.47361	8.7177	7.13085	1.28284	7.17661	8.75964	5.24749	3.63844	5.32586	3.75803	2.55025	0.44231	8.52179	7.44932	9.10257	8.79446	5.86984	2.84748	7.25738	8.09884	4.89329	0.58168	8.01144	8.91135	4.13535	5.40453	0.81033	9.26261	8.42572	8.25577	5.02913	6.26149	5.14361
39	NDR	5.47585	5.66534	7.79718	2.22331	2.09153	-0.01765	5.12385	5.1862	5.65115	2.39723	7.15	2.15805	1.15132	10.4012	4.86678	7.70745	8.2977	7.3647	0.56261	7.00239	7.21218	4.42509	5.03756	4.08879	3.51908	1.99112	0.26237	8.14511	7.8614	8.9741	8.23988	4.85111	1.55977	7.58205	5.7906	3.59379	0.47029	7.96885	7.25211	5.0617	5.25807	0.67153	10.2168	6.69603	5.19557	4.73163	6.47765	4.75914
41	NDR	11.3282	6.26533	7.81899	1.62269	2.82474	-2.38244	6.4212	5.03635	5.96712	2.03457	6.72435	2.4291	1.46209	10.9134	6.42286	8.06296	7.79586	8.00081	0.3627	7.93335	9.26694	3.8057	5.56115	4.92351	3.772	2.21172	-0.11177	8.04816	7.48509	9.20615	8.43107	6.71495	1.08182	7.45146	6.22259	3.72999	0.46275	8.42242	7.25564	4.60186	6.48298	0.51619	9.28774	6.88088	5.85753	4.02219	6.62351	4.75014
44	NDR	5.98613	6.37164	7.38917	2.36786	8.05575	-2.02921	6.12069	10.0829	9.89273	3.49259	7.67871	3.27651	3.14771	11.1757	5.81361	10.0818	9.65642	7.54211	2.96204	8.06546	8.09261	4.57706	2.35344	5.73122	3.88423	1.80484	1.55912	8.86955	7.79611	10.1227	11.1	6.59677	4.72353	8.75697	7.32776	6.69592	0.58009	8.49419	10.6206	5.03979	6.11306	0.98661	9.50568	8.20232	7.61583	4.05736	7.21445	5.2938
46	NDR	7.11496	6.21912	6.77844	2.11896	5.76174	-1.68933	5.5057	8.33462	7.87425	3.39337	7.38998	4.47213	2.16262	11.5479	5.82915	8.07433	8.90175	6.74304	1.37071	6.96173	7.69669	4.2485	2.72298	5.67633	3.5157	2.37508	0.66733	7.99909	7.10898	9.417	7.93065	6.51915	0.73999	7.7225	8.38889	6.00265	0.54503	7.85557	9.46839	4.35096	5.83969	0.45578	8.91175	6.83639	6.21432	4.88864	5.97327	4.80084
48	NDR	8.00311	5.9093	7.41148	3.4289	8.2599	-2.2646	5.4422	10.0751	9.5376	3.95488	6.80276	2.40939	1.15047	11.8819	4.41847	9.08489	9.95214	6.8508	1.24307	6.69248	7.09727	4.05659	1.57779	4.97985	3.84075	1.81055	0.29927	7.70278	7.48613	9.64691	7.75791	4.69589	2.17626	8.6654	8.80115	5.43475	0.31319	8.50772	10.3384	4.20615	5.73916	0.6144	8.92515	8.24139	7.13082	4.17245	5.84376	4.35793
50	NDR	4.85256	5.75562	7.43635	2.0645	2.32357	-2.11786	6.10581	4.027	5.11774	1.57066	7.08604	2.10717	1.60374	10.7698	5.30706	7.18056	8.07791	7.2047	-0.02085	6.56549	9.0115	4.11534	2.99868	5.39748	3.80869	1.74171	0.30872	8.38143	7.81325	9.1092	8.51817	4.66434	1.63418	7.4708	5.47265	3.27191	0.55004	8.5309	6.04708	4.03427	5.13986	0.77076	8.95074	6.99911	5.92896	4.84836	6.57897	4.62798
52	NDR	6.16372	6.34079	7.00652	3.4475	2.79265	0.90178	5.05134	5.25187	6.33229	2.68213	7.09454	3.32182	0.90753	10.2402	4.84107	7.57617	8.57489	7.6177	0.4187	7.55831	8.1526	4.01448	4.28856	3.60215	3.36543	2.60485	0.54137	8.37322	7.59051	8.76729	8.2739	5.41318	0.42717	7.26168	6.75744	4.27394	0.33577	7.29724	7.44965	5.22785	5.781	0.30268	9.48187	6.93327	5.62765	4.24592	6.24843	5.56369
54	NDR	5.01497	5.49498	7.36904	1.35907	2.81028	-2.22712	5.67224	5.76355	6.4811	2.332	6.67212	2.98968	1.19984	9.92378	6.05336	7.12915	7.77161	7.58785	0.57421	7.00219	8.23533	4.04011	3.10766	3.7677	3.17873	2.6998	-0.02765	7.9589	7.49959	8.69466	8.27016	4.60196	1.36415	7.11082	6.79061	3.32441	0.64871	7.15394	7.63759	4.66473	5.47173	0.3422	8.16524	6.76791	5.74714	3.67252	5.8941	4.54159
75	NDR	8.40591	5.70635	7.00723	2.15428	8.02287	-2.09122	6.03017	10.8715	10.023	4.95472	6.85048	3.79736	1.34698	11.886	5.14295	10.0158	10.1842	7.25914	3.2654	7.89967	8.10183	4.80665	1.16648	4.04573	3.26074	1.82502	0.4693	7.49058	7.07031	9.71326	7.7255	4.43882	1.30894	8.50074	9.35277	5.27683	0.62064	8.2451	10.4242	4.09872	6.05485	0.243	10.1982	8.44515	7.11798	4.57811	5.92986	4.96798
77	NDR	5.67097	5.56628	6.70034	1.88144	5.63367	-2.04764	5.20975	8.37696	8.12712	2.01365	6.55797	1.26121	0.77472	10.7254	5.08404	7.89934	8.30674	6.95377	-0.2734	6.23744	7.93529	3.87437	1.13735	3.65957	3.1782	1.76751	0.12598	7.96776	7.0023	8.79005	7.12918	4.07614	1.01849	7.63493	6.45818	4.3871	0.42632	8.12324	9.67482	4.5135	5.64255	0.26997	8.621	6.93088	5.49468	4.09729	5.85389	4.32256
78	NDR	5.97654	4.74547	6.92518	2.12056	6.70281	-2.19958	5.18846	8.96654	9.45981	3.9147	6.59987	3.50919	0.62512	11.4351	3.84131	8.02784	9.7091	7.06197	3.60616	6.47574	7.41314	2.95219	1.23552	3.77589	2.88414	2.29172	-0.05938	7.29127	7.02598	8.80601	7.43023	3.85222	1.80107	7.67668	8.43504	4.8563	0.45439	7.97193	10.3844	3.90581	5.33587	0.03092	7.84422	8.07846	5.81245	3.99341	5.64747	4.30234
80	NDR	4.86806	5.42189	6.97424	1.30249	6.4555	-2.14145	5.35412	8.55291	8.80359	2.2964	6.51988	4.45638	2.30154	10.8179	4.97968	8.4521	8.96407	7.01389	-0.04143	6.55952	7.52066	3.72905	1.87252	4.67057	2.8771	1.4121	-0.14871	7.35838	6.63368	8.6954	8.42439	3.9743	1.49908	7.44425	6.70806	4.32953	0.20246	7.94598	10.2047	4.26888	5.67997	0.29564	8.61846	6.83229	6.28438	3.06765	5.66152	4.03855
83	NDR	5.76034	5.51542	6.82978	1.6216	5.70529	-2.2471	4.99957	8.27657	8.3439	2.27621	6.11193	1.59014	0.69812	10.9772	4.44277	8.60395	8.84359	6.97691	1.06229	6.97579	7.18095	3.90629	2.19215	4.32827	2.84923	1.89401	0.4421	7.58524	7.0366	8.68128	7.56264	4.88995	1.49844	6.65509	7.69325	4.06513	0.26499	7.76437	9.83494	4.38518	5.23249	-0.11998	8.53622	7.40184	6.72076	3.52315	5.24476	4.13554
85	NDR	6.00117	6.0781	8.03118	3.09153	2.21853	-0.9113	6.10867	4.92572	5.44805	2.18969	7.24209	3.31136	2.82382	10.8397	5.70971	7.55986	7.95653	7.51178	1.31726	9.22458	7.93655	5.04235	5.99877	5.21434	3.54668	2.25246	-0.14815	8.17952	8.1273	10.3319	8.97353	4.8667	2.82159	8.01547	5.28763	4.27088	0.56131	8.00221	6.86759	5.16329	5.77409	0.79206	9.1826	6.81673	6.27937	4.71352	6.45598	5.52282
88	NDR	5.98278	6.09064	8.08446	1.88161	3.02155	-2.20292	5.72982	5.83736	6.30711	3.3537	7.38948	3.94501	1.2648	10.477	6.13511	8.20302	8.50576	7.37465	0.62198	8.6136	8.63899	3.92755	4.16576	4.31639	3.95099	2.07744	0.36687	8.61845	7.90635	9.27533	8.06652	6.6147	2.05621	7.52137	7.23498	4.4583	0.41139	7.41064	7.37837	4.83935	5.29171	0.47494	10.6383	7.68602	6.95629	4.20651	6.88507	4.77065
[truncated: 44 more columns]
