# Supplementary material for: A Linear Discriminant Analysis Model Based on the Changes of 7 Proteins in Plasma Predicts Response to Anlotinib Therapy in Advanced Non-Small Cell Lung Cancer Patients
Source: Front Oncol. 2022 Jan 7;11:756902. doi: 10.3389/fonc.2021.756902 (PMC8777128; doi:10.3389/fonc.2021.756902)
Supplement: Supplementary file 3 [file Table_2.xlsx]

## Sheet: Sheet1
ID	Group	IL8	TNFRSF9	TIE2	MCP-3	CD40-L	IL-1alpha	CD244	EGF	ANGPT1	IL7	PGF	IL6	ADGRG1	MCP-1	CRTAM	CXCL11	MCP-4	TRAIL	FGF2	CXCL9	CD8A	CAIX	MUC-16	ADA	CD4	NOS3	IL2	Gal-9	VEGFR-2	CD40	IL18	GZMH	KIR3DL1	LAPTGF-beta-1	CXCL1	TNFSF14	IL33	TWEAK	PDGFsubunitB	PDCD1	FASLG	CD28	CCL19	MCP-2	CCL4	IL15	Gal-1	PD-L1
1	DR	0.0318	-0.08816	-0.24295	0.19306	-0.64035	-0.16111	-0.07488	-0.91884	-0.30443	-0.00412	1.24509	0.58088	-0.00729	0.56535	0.06591	0.5304	0.07342	0.52692	0.16267	0.28803	0.59665	1.42545	-0.22641	0.69778	0.01676	0.91152	-0.29223	-0.3368	-0.5606	-0.00366	0.20235	-1.80006	0.24617	-0.04246	-0.24886	0.04903	0.27251	-0.30332	-0.69612	0.17566	0.41553	0.01588	0.10303	0.38823	1.05562	0.17486	-0.11676	0.19188
4	DR	-0.64702	-0.19457	-0.34134	0.93112	0.7732	0.25017	0.39057	0.46712	0.96541	0.31637	0.45895	-2.17699	0.14771	1.30917	-0.18758	1.27375	1.90126	1.12478	-0.12335	-0.01557	0.38304	-1.18726	-0.08567	0.51209	0.20171	0.66357	-0.38279	0.02632	-0.38795	0.09226	-0.81431	0.95047	0.20286	0.1626	-0.84178	-0.23428	-0.21396	0.64194	1.24285	-0.43465	1.34587	0.21602	-0.40411	0.03273	0.40956	-0.65688	0.34686	-0.19973
6	DR	0.39381	-0.95518	-0.47744	-0.14897	-0.0272	-0.37417	-0.23372	0.78758	0.75076	0.48858	0.02573	-0.65895	-0.43429	-1.18894	-0.21875	-0.1784	-0.59554	-0.66096	0.38559	-0.9367	-1.22857	-0.64581	-0.41519	0.53107	-0.50579	-0.011	-0.55089	-0.0826	-0.65655	-0.10677	-0.67474	0.23146	-0.23664	-0.5496	0.89769	-0.09429	0.07709	-0.37898	0.87972	-0.53112	-0.52791	-0.05762	-1.92729	-0.56397	-0.38286	-0.17604	-0.16906	-0.31069
9	DR	0.40385	0.65433	-0.10418	0.11111	-0.45735	0.52104	0.16444	-0.41067	-2.14936	-1.30986	1.3441	1.39198	0.17658	0.25845	0.40994	-0.16781	-0.28436	0.1524	-0.58368	0.46555	0.60076	0.92198	-0.24794	1.11202	0.30534	-0.00618	0.07406	0.30182	-0.42813	0.50691	0.0665	0.81816	0.10437	-0.85373	-0.6581	0.33609	-0.00874	-0.14419	-1.27795	0.30993	-0.04755	-0.0314	0.78259	-0.2796	-0.18718	0.68041	0.12463	0.4312
11	DR	1.3254	-0.30508	-0.55465	-0.08496	4.09066	-0.25381	0.05955	4.11528	2.66523	-0.26665	0.42571	-0.92455	-0.48902	0.69425	-0.04823	1.89651	1.47137	-0.34958	1.02483	-1.01254	-0.32387	0.09639	-1.12064	0.68268	-0.29753	-1.28379	0.03272	-0.55513	-0.81321	0.03987	-0.29978	0.52214	0.14701	0.4878	2.81992	1.44992	0.03092	-0.12537	2.43056	0.19038	-0.09658	-0.40085	-0.07802	0.45879	0.02312	0.22873	-0.86885	-0.04131
13	DR	-0.18081	0.56885	-0.02131	-0.46769	1.70759	0.03118	0.54335	1.81612	2.0509	0.95897	0.98691	-0.07799	0.41775	0.75297	0.2066	1.53198	1.51965	0.5579	0.70668	1.54696	0.30677	0.82846	-1.13579	0.85163	0.0434	-0.11799	0.80587	-0.10751	-0.26604	0.47231	0.53048	1.4087	0.68599	0.36071	0.61739	0.32573	0.17544	0.29973	2.59565	0.43284	0.99306	0.32482	1.19985	0.764	1.01765	-0.04595	0.06772	0.33825
15	DR	-1.278	-0.53319	-0.27544	0.13586	-2.58627	-0.1254	-0.27864	-2.67059	-0.39102	-0.4112	0.7921	1.03809	0.05043	-0.13958	-0.1392	0.08447	0.33872	0.14969	-0.93157	-0.08706	0.58552	-0.27889	0.31161	-1.25299	-0.18923	0.09857	-0.05854	-0.61668	-0.82134	-0.45804	-4.57795	-0.78034	-0.01312	-0.38063	-0.73828	-0.47226	-0.00856	-0.30625	-0.37508	-0.69897	-0.19713	-0.41058	0.09313	0.01184	-0.76165	0.00199	-0.45857	-0.2197
17	DR	-0.88866	-0.10592	-0.09627	-0.0665	-5.37024	0.04264	-0.67128	-5.53967	-2.2718	-1.3163	0.17155	-0.41706	0.19348	-1.02504	0.09998	-1.92272	-1.64718	0.29173	-2.43881	-0.32169	0.14735	-0.32096	0.0642	-0.76702	0.02471	0.11563	-0.42957	-0.31859	-0.12415	-0.72145	-0.1851	-0.30412	-0.21158	-1.2491	-2.09664	-1.74093	0.2044	-0.55199	-1.69296	-0.04489	-0.08927	0.26767	-0.45485	-0.99673	-0.43979	-0.00825	0.44279	-0.38863
19	DR	0.21991	-0.25317	-0.67278	-1.3269	-1.25609	-0.32966	-0.60669	0.29456	-1.50502	-1.12384	0.16316	0.68813	-0.65723	-0.52992	-0.52017	-0.9032	-1.2848	-0.81727	-0.40962	-0.53845	-0.52141	-0.46088	-1.02116	-0.61239	-0.39497	0.64095	-0.17351	-0.39337	-0.80758	-0.29666	-1.38942	-1.45447	-0.0774	-0.98628	0.5806	-0.38465	-0.27357	-0.97482	-0.81395	-0.70673	-0.41991	-0.39918	-0.52631	-0.79623	-0.81145	-0.37885	-0.85444	-0.4127
20	DR	-0.96034	-0.17853	-0.42656	0.18395	-0.3204	-0.09583	-0.11237	-0.22429	0.69691	0.1233	1.59452	0.51223	0.03433	0.08723	0.10479	1.25576	0.62041	0.04721	-0.18164	0.67622	0.04751	-1.97824	-1.9545	0.02513	-0.2317	0.51805	-0.01437	-0.24085	-0.94953	-0.15676	-0.10412	0.79894	0.08535	-0.46197	-0.48072	-0.18145	-0.51095	-0.15125	0.7428	-0.27693	0.44565	-0.00466	0.26216	0.21113	-0.21547	-0.63485	-0.31002	-0.39101
22	DR	-0.26142	0.29923	0.34061	0.56854	-0.57507	0.41818	0.13343	-0.99669	0.51193	1.09208	0.67159	2.84961	-0.25453	0.06748	0.37617	0.09177	0.56002	0.51202	-0.42401	1.32792	0.50658	-0.08747	0.12516	-0.47921	-0.14495	0.03831	0.73771	-0.12722	0.12229	0.03142	0.66095	0.53335	0.1508	0.52245	-0.41668	0.0326	0.1527	0.0137	1.09701	0.60811	0.49319	0.02182	1.14114	0.7366	0.48803	0.22388	0.57024	0.1986
24	DR	0.42254	0.38172	-0.03684	0.36646	-1.12973	-0.23033	0.20785	-0.85738	-0.88541	-0.59893	0.94531	0.30069	-0.2852	-0.03079	0.0003	-0.64325	0.27767	0.16592	-0.87609	0.14746	-0.18949	0.3801	-1.01761	0.15245	0.10049	0.05319	0.22653	-0.43137	-0.35756	0.13657	-0.63332	-0.32685	0.02925	-0.41746	-0.61615	-0.30274	-0.51544	0.32462	-0.82943	-0.0959	0.36114	0.03317	0.35733	0.11901	0.05168	0.09319	0.0831	-0.18444
26	DR	0.2446	-0.12326	-0.49082	0.68128	2.63063	0.30449	0.01788	1.60785	1.41554	0.54529	0.97208	0.64576	-0.17218	0.45613	0.13209	1.06938	0.88983	0.02275	0.52939	0.29647	-0.10056	0.74811	-0.26352	0.35492	-0.31501	0.64429	0.15332	-0.05756	-0.77235	0.03811	-0.2903	0.13096	0.12159	0.35241	-0.18679	0.40329	-0.17029	-0.17739	0.94169	0.02307	0.27199	-0.16537	0.25442	0.58922	0.51933	-0.04996	0.03333	0.10528
57	DR	-0.25981	-0.43968	-0.56027	-0.04518	-0.63106	-0.22496	-0.46494	-0.82609	-0.05088	-0.50603	0.22059	-0.21424	-0.29893	-0.25632	-0.40832	0.03638	0.00713	-0.1679	-0.74383	-0.5948	-0.27364	0.09477	-0.49986	-0.06215	-0.608	0.20974	0.34806	-0.34917	-0.54229	-0.59274	-0.38998	0.55291	0.03189	-0.13024	-0.90838	-0.13497	0.02597	-0.53381	-0.07914	-0.49278	-0.00919	-0.14244	-0.7018	-0.30331	-0.0175	-0.47801	-0.37521	-0.15148
59	DR	-0.5537	-0.17221	-0.60883	-0.6537	-2.86717	-0.65176	-0.5007	-1.49346	-2.87937	-0.92575	0.70769	0.04409	-0.84829	-0.21525	-0.54038	-0.5606	-0.82509	-0.47336	-0.612	-1.12145	-0.53927	0.43833	-1.50347	0.76141	-0.23072	-0.72827	-0.155	-0.03257	-0.94566	0.04169	-0.9052	-0.51698	-0.32298	-1.92335	-0.58625	-1.51159	-0.09515	-0.91941	-2.20872	-0.87193	-0.68873	-0.50516	-1.01019	-0.83223	-0.66439	-0.37233	-0.45101	-0.13578
61	DR	-0.0611	-0.30336	-0.3073	0.06003	-0.43076	0.52073	-0.18472	0.00215	-0.58862	-0.54992	0.37418	-0.27896	0.05292	-0.04148	-0.00667	0.14975	-0.4091	-0.50352	-0.49416	-0.28443	-0.08503	0.18603	-1.50277	0.05779	-0.51967	-0.04904	0.732	-0.39279	-0.38808	0.00072	0.11752	0.09075	-0.16906	0.11768	-0.1996	0.07818	-0.19258	-0.39497	-0.38201	-0.1078	0.4221	-0.13305	0.05689	-0.05129	0.09336	0.43757	-0.33318	0.09721
65	DR	-1.25634	0.10353	0.5933	-0.36531	-4.36114	0.36334	0.53091	-3.61313	-1.60883	-1.13524	1.6165	-0.03873	0.97057	-0.93173	0.54908	-1.84427	-0.88882	0.74401	0.06288	0.15856	0.86753	0.8438	-1.90652	0.53258	0.33233	1.19259	0.4772	0.38173	0.2396	0.12312	1.21525	1.55442	-0.17073	0.11443	-2.83953	-1.59479	0.32867	-0.11119	-1.26969	0.52731	0.77135	0.33534	-0.0699	-0.25555	0.18936	0.12556	1.02872	0.079
67	DR	1.1238	0.36786	0.29685	1.04723	1.00181	0.02282	0.33756	0.79525	0.59372	1.2263	0.88229	0.5495	0.07647	0.8818	0.37904	1.32481	1.03024	0.6722	0.31212	0.65502	0.5984	0.01937	0.98107	0.43487	0.12937	0.22971	0.38255	0.05935	0.00233	0.31762	0.2322	0.49268	0.23133	0.2387	0.78837	0.66394	-0.24329	0.60005	0.51396	0.45528	1.01879	0.34295	0.53318	1.25074	0.78771	0.08817	0.41923	0.18992
72	DR	0.5825	0.24345	-0.23175	0.0596	-0.22384	-0.15598	0.08712	0.04883	-0.3107	0.12964	1.19204	1.09594	0.56384	0.61505	0.3044	0.68656	0.61603	0.35185	0.13485	0.36	0.45012	0.39571	-0.67806	0.22578	0.27432	0.21496	0.47318	0.1043	-0.5998	0.05367	-0.03029	0.72863	0.18181	0.35482	-0.00722	-0.16248	-0.00628	0.08972	0.01453	0.31437	0.77597	0.33025	0.40344	0.41662	0.40294	0.58031	0.20821	0.0814
28	NDR	0.1099	-0.42683	-0.45157	-0.88761	-4.72866	-0.13115	-0.40142	-4.23206	-2.52779	-0.68926	0.78951	0.62828	-0.46313	-0.10467	-0.23633	-0.90555	-0.51221	0.07273	-0.80615	-0.79317	-0.00308	-0.03725	-1.79857	-1.47882	-0.37879	0.1277	-1.0877	-0.1382	-0.99625	-0.44655	-4.44578	-0.34893	0.0022	-1.20055	0.45256	-2.31842	-0.14978	-0.68402	-1.81008	-0.40697	-0.23909	-0.15498	-0.38311	-0.36391	-1.37032	-0.35971	-0.64608	-0.29213
31	NDR	0.65446	-0.28652	-0.2938	0.4981	-0.32374	-0.09318	-0.2539	-0.58864	0.37316	-0.16445	0.15455	0.05661	-0.11239	-0.03732	-0.26686	0.2748	0.0218	-0.00394	-0.07404	-0.12399	-0.03922	0.19959	-0.30924	-0.09308	-0.30989	0.06901	0.02684	-0.12469	-0.3083	-0.24365	-0.11064	-0.15355	-0.14434	-0.01808	-0.08031	0.01494	-0.07788	-0.50819	0.30629	-0.62655	-0.17769	-0.30683	-0.38095	-0.04287	-0.20541	-0.41356	-0.30294	-0.10558
33	NDR	0.37856	-0.48737	-0.81748	0.5233	1.59933	0.21115	-0.47893	1.9407	0.4528	-0.53145	0.04887	0.77858	-0.54863	0.42018	-0.20249	0.67679	0.79924	-0.59935	-0.82023	-0.70892	-0.29045	0.18755	-0.35239	-0.29355	-0.62774	-0.35743	0.0504	-0.29922	-1.23589	-0.38083	-1.29454	-1.0119	0.10581	-0.48212	0.11848	0.62932	0.21846	-0.10729	0.01821	-0.4552	0.00132	-0.01588	-0.56383	0.07311	-0.0116	-0.12659	-0.8791	-0.36014
34	NDR	-0.32961	-0.75348	0.16766	-0.40048	-2.97516	0.49132	0.04816	-2.68799	-1.67062	0.17141	-0.31559	-2.62473	0.46198	-3.30907	-0.13497	-1.06132	-1.15513	0.14026	-0.66072	-0.25311	-0.70031	-0.97485	0.3292	0.04428	-0.44367	-0.77366	-0.05733	0.01625	-0.32133	0.20866	0.93492	0.45423	0.1	-0.05565	-1.52124	-0.1142	0.06199	0.06645	-1.3527	-0.17867	0.15289	-0.33595	-2.5713	-1.92737	-1.58166	0.29026	0.61326	-0.02961
37	NDR	0.74486	0.09905	-0.06141	0.266	0.45444	0.14931	-0.00321	0.77163	0.89146	0.21738	0.69363	1.62247	0.13457	0.40131	0.04525	0.19138	0.05033	-0.02796	0.21772	0.28511	-0.06039	0.29899	-0.6067	0.19793	0.09497	0.15713	0.4782	-0.37647	-0.21535	0.0921	-0.44247	0.47384	0.17884	0.10146	0.62775	0.69867	0.06424	0.11892	1.08786	0.06156	0.54307	0.16736	0.32716	0.15349	0.50167	0.22572	-0.07966	0.11627
39	NDR	1.71591	-0.62786	-0.45389	0.65344	4.71395	-0.68574	0.17798	4.30123	3.42086	0.84445	0.4596	0.33527	-0.25072	1.2251	-0.44773	2.03545	1.57209	-0.265	1.4416	-0.37604	-0.11615	1.0346	-0.36932	1.03336	-0.03192	0.14997	-0.19624	-0.45593	-1.05808	0.12329	-0.91806	1.54252	0.58513	0.2201	3.25117	1.739	0.13938	0.25878	3.05783	-0.73817	0.04752	-0.40258	-0.91445	0.56709	0.61603	-0.10365	-0.77545	-0.36839
41	NDR	0.69094	-0.09703	-0.35048	0.47589	0.03628	0.48901	-0.0097	-0.09213	1.50096	0.46579	1.00089	0.92295	0.26411	0.41263	0.3209	0.36779	0.75898	0.0978	0.21525	-0.61429	0.04686	0.5484	0.014	0.07685	0.07897	0.3906	1.1415	-0.11128	-0.56897	-0.04138	-0.27685	0.08769	0.34991	0.10612	0.76025	0.39967	0.40228	-0.24588	1.62303	-0.13914	0.28268	0.20783	-0.11201	0.47072	0.41832	0.2784	0.01016	0.09384
44	NDR	-0.23245	0.22171	-0.23135	0.62668	-5.61599	0.1393	-0.43459	-5.15736	-2.83702	-0.95111	0.87611	1.19123	0.15431	0.84673	0.36458	-1.21334	-0.31925	0.13371	-2.46024	1.59036	0.19805	0.07301	-0.15263	-0.68763	-0.00076	0.86296	-1.70398	0.23022	-0.52961	-0.09045	-3.21554	-0.60527	-0.48524	-1.2928	-1.00488	-2.27609	0.06776	-0.77293	-2.01794	-0.30809	-0.32619	-0.07723	0.98487	-0.19601	-0.23883	0.16476	-0.21976	-0.33406
46	NDR	-0.10256	0.42347	0.23419	1.36825	-2.29973	-0.35913	-0.04886	-2.17246	-0.73118	-0.35188	1.4116	1.29784	1.24247	-0.86645	0.15952	-0.3883	-0.32066	0.45691	-0.50251	0.29965	0.35753	0.41228	-1.44792	-0.19493	0.03172	0.03808	-0.41234	-0.01908	-0.24049	-0.07367	0.30494	-0.36003	-0.29257	-0.31596	-2.12715	-0.92817	0.20506	-0.13841	-0.4318	-0.03541	0.1383	-0.01173	0.26492	0.05249	-0.00491	-0.1281	0.77973	0.22613
48	NDR	-1.37302	-0.59216	-0.83073	0.29268	-0.49948	0.27632	-0.16904	-0.4904	-0.14516	-0.19851	0.33268	0.36499	0.2146	-0.50759	-0.15666	-0.34279	-0.74162	0.354	0.87772	0.36134	0.71013	0.38668	-0.86998	-0.40747	0.80983	1.09341	0.14623	0.10164	-0.81393	-0.22235	-0.26712	-0.3898	0.87305	-0.11515	-0.69294	0.46759	0.52513	-0.52849	-0.14444	-0.17061	-0.08483	-0.11618	-0.31623	0.03552	-0.00526	-0.03452	-0.04415	0.42576
52	NDR	0.68795	-0.63938	-0.71865	-0.34028	3.81046	-1.17269	-0.077	3.99727	2.32902	0.05598	0.07321	0.17184	-0.51435	1.15262	-0.81494	1.61006	0.95563	-0.65134	0.32233	-0.33625	-1.25773	0.21534	-0.36889	1.59742	-0.40679	-0.98171	0.34045	-0.59832	-1.39264	-0.05373	-0.98239	1.14732	0.95663	-0.33039	1.62055	1.14503	0.06504	0.15859	2.63219	-1.21143	0.76039	-0.17848	-1.07046	0.13159	0.2462	-0.11437	-0.62049	-0.73099
54	NDR	1.75443	0.14748	-0.04385	0.46297	2.50029	0.34304	0.07637	2.61724	2.57933	1.28294	1.65937	0.48094	-0.20935	1.11636	0.18135	1.38934	1.75055	0.02216	0.47191	0.11072	0.10707	1.04811	-1.68823	0.97539	0.01269	0.25749	0.49034	-0.1725	-0.60266	0.30629	-0.12547	1.00239	0.22639	0.79542	1.13736	0.60053	-0.08103	0.39164	2.62211	-0.26947	0.02828	-0.0787	0.09429	0.57309	0.47878	0.55795	0.34485	0.17092
77	NDR	0.03575	-0.45256	-0.48555	-0.86716	2.92667	-0.20204	-0.56294	3.85023	2.35536	-0.10972	-2.3847	-1.27992	-0.52223	-0.53228	-0.49909	-0.19447	-0.42428	-0.87655	-0.7961	-0.78266	-1.01333	-1.1775	-0.65013	-1.29973	-0.50581	-0.82138	0.10037	-0.2153	0.17721	-0.91357	-0.43406	-2.46674	-0.43163	0.02375	0.22783	0.1873	-0.1917	0.14062	2.36967	-0.13183	-0.69508	-0.20146	-0.54627	-0.38339	-0.58923	-0.58804	-0.89586	-0.6307
78	NDR	0.18681	0.43302	-0.20032	-0.42893	0.02764	-0.06557	-0.16007	0.30235	-0.35109	-0.79976	0.31584	1.00057	-0.14064	0.17166	-0.13211	0.23114	0.0748	-0.23678	-0.53579	-0.09032	0.02262	-0.07563	-0.87271	0.05157	-0.11367	-0.67072	0.07258	0.0112	-0.69716	-0.10192	-0.50398	0.3658	-0.05058	-0.56029	-0.1971	0.1182	-0.00108	-0.27181	-0.12768	0.0514	-0.03737	0.11889	0.50015	-0.15816	-0.0655	-0.76062	-0.0755	-0.08388
80	NDR	0.19954	-0.04559	-0.18545	0.29865	-1.17622	-0.25365	0.10706	-0.82554	-0.66183	-0.37211	0.26926	0.1676	0.4145	0.04416	0.15592	0.03733	0.01828	0.2845	0.42936	0.62163	0.19001	-0.13607	0.15882	0.04904	0.24208	-0.06392	0.2871	0.16492	-0.21265	0.07416	-0.32169	1.33293	0.06018	-0.00583	0.02037	-0.41799	0.01781	-0.04211	-0.49088	-0.18843	0.33079	0.03199	0.1615	-0.08708	-0.03675	-0.03439	-0.07668	-0.03984
83	NDR	1.18282	0.12603	0.18644	0.88826	0.44605	0.03494	0.35991	0.93057	0.53329	0.2219	0.68803	0.98162	0.31373	0.47933	0.3353	0.35157	-0.24266	0.2965	-0.57567	0.42383	0.68208	0.38752	-0.05438	0.27933	0.20388	0.19959	-0.66189	0.06757	0.05589	0.25501	0.29235	-0.40949	0.15043	1.07375	-0.42624	0.53682	0.17287	0.09207	0.39655	-0.48141	0.39323	0.3544	-0.31898	-0.07638	0.20015	0.53859	0.25568	0.21866
85	NDR	-2.3967	0.59311	0.96742	0.45093	-5.03201	1.31111	0.51841	-4.40853	-3.75415	-0.97811	0.19577	-0.56807	0.66948	-0.52902	0.95357	-1.1842	-0.99717	0.80063	-0.96926	1.00458	1.19606	0.12163	0.75142	0.32773	0.67854	0.09655	-0.60543	0.55398	1.09712	0.29225	0.98876	0.52789	0.31427	0.45493	-2.59891	-1.2263	0.22794	0.74432	-3.28448	0.49608	0.4324	0.4048	1.33125	-0.23351	-1.30419	0.48864	1.26067	0.59913
88	NDR	-2.2078	0.24657	0.68463	-1.56863	-5.16521	-0.19001	-0.16078	-4.9876	-3.58556	-1.48527	-0.67322	-2.17602	0.20997	-1.15874	0.40323	-1.35949	-1.65455	0.45858	-3.0188	0.24092	1.20581	-0.83532	-0.24632	-1.08173	-0.27035	-0.88884	0.03738	0.40754	1.23041	-0.7221	0.69563	-0.41296	-0.80895	-1.26487	-2.91056	-1.45574	-0.18245	-0.10712	-3.23088	0.86698	-0.86896	0.05799	1.43435	-0.96392	-0.50281	-0.23498	0.8605	-0.68449
[truncated: 44 more columns]
